# Supplementary material for: Clinical features and diagnostic value of metagenomic next -generation sequencing in five cases of non-HIV related Pneumocystis jirovecii pneumonia in children
Source: Front Cell Infect Microbiol. 2023 Mar 16;13:1132472. doi: 10.3389/fcimb.2023.1132472 (PMC10060869; doi:10.3389/fcimb.2023.1132472)
Supplement: Supplementary file 7 [file Table_1.xlsx]

## Sheet: Sheet1
NO.	peak of CRP	peak of PCT	peak of LDH	peak of BDG	CD4 lymphocyte count
	（0-5mg/L）	（0-0.2ng/L）	（200-600U/L）	（0-95pg/mL）	（550-1440/uL）
case 1	42.95	2.03	2002	584.32	985
case 2	90.23	5.84	233	<10
case 3	35.66	0.864	174	100.37	840
case 4	101	4.83	502	254.28	282.26
case 5	51.34	0.237	834	2470.6	18.32

## Sheet: Sheet2
NO.	sample of mNGS	Number of gene sequences	Relative abundance	Combination of other pathogens
case 1	BALF	340	0.6911	Streptococcus pneumoniae Cytomegalovirus Herpes simplex virus
case 2	Blood	3	1	Streptococcus pneumoniae
case 3	BALF	1797	0.8919	Streptococcus pneumoniae Cytomegalovirus
case 4	BALF	27025	0.0316	Deficient oxygen-depleted bacteria
case 5	BALF	163156	0.9679	Klebsiella pneumoniae Acinetobacter baumannii Haemophilus influenzae

## Sheet: Sheet3
NO.	Time of starting treatment	Time of drug treatment	When to start improving after medication	Outcome
case 1	3	19	12	Cured
case 2	11	1		Dead
case 3	4	20	13	Cured
case 4	4	20	13	Cured
case 5	3	21	14	Cured
